# Supplementary material for: Exploring barriers of household contact screening of index case contacts of pulmonary tuberculosis cases in Sekela district, Amhara region, Ethiopia: 2023; descriptive qualitative study
Source: PLoS One. 2025 Dec 30;20(12):e0339992. doi: 10.1371/journal.pone.0339992 (PMC12753078; doi:10.1371/journal.pone.0339992)
Supplement: S1 File — (ZIP) [file pone.0339992.s001.zip]

Archive with 2 entries (2 files):
- translated.docx
- transcribed and translated.docx
